# Supplementary material for: Wild common crossbills produce redder body feathers when their wings are clipped
Source: BMC Zool. 2022 Aug 23;7:47. doi: 10.1186/s40850-022-00150-9 (PMC10127331; doi:10.1186/s40850-022-00150-9)
Supplement: Supplementary file 1 — Additional file 1. [file 40850_2022_150_MOESM1_ESM.xls]

## Sheet: LEGEND
"DATASETS". This is an excel file (book) including all the data used in the statistical analyses.
The first sheet shows the data from the first capture of birds and the second one the data for recaptured individuals only.
Some comments are added to the name of each variable. Any doubt please request information to the corresponding author.

## Sheet: FIRST CAPTURE
RING	COLORSCORE	CAPTUREDATE	CAPTUREDATENUM	AGEMONTHS	ACTIVEMOLT	RECAPTURED	TREATMENT	TREATMENTNUM	WING	BODYMASS	WING	TAIL	FIR	TARSUS	FATSCORE	MUSCLESCORE	CLOACALPROTUBERANCE
B78264	4	2019-12-15	58	14	0	0	C	1	101	38.8	101	62	40	18.66	0.5	1.5	0
B78265	4	2019-12-28	71	14	0	0	C	1	99	36.4	99	60	40.39	18.75	0.5	2	1
B78266	4	2019-12-31	74	30	0	1	C	1	103	40.6	103	65	41.03	18.66	0.5	2	1
B78267	4	2019-12-31	74	14	0	0	C	1	101	39.5	101	62	39.53	17.95	0.5	2	1
B78268	1	2020-01-12	86	6	0	0	C	1	101	42.4	101	62	41.53	18.67	0.5	2	0
L12537	2	2020-01-02	76	54	0	0	P	2	98	37.5	98	61	38.71	17.24	0.5	2	1
L12546	3	2020-01-02	76	28	0	0	P	2	101	37.2	101	61	40.57	17.85	0.5	3	1
L13733	1	2020-01-01	75	6	0	0	C	1	98.5	36.3	98.5	58	39.8	17.26	0.5	2	0
L13772	2	2020-01-26	100	4	0	0	C	1	98.5	37	98.5	60	39.64	18.45	0.5	2	1
L21662	2	2019-12-29	72	90	0	0	C	1	100	39.3	100	62	41.04	19.21	0.5	3	0
L23237	1	2020-01-12	86	91	0	0	C	1	97.5	38	97.5	60	39.13	16.46	0.5	2	0
LX06729	3	2019-12-31	74	27	0	1	C	1	97	34.5	97	58	39.22	17.97	0.5	3	1
LX06742	2	2020-01-26	100	43	0	0	C	1	99	37.8	99	60			0.5	3	0
LX06774	2	2020-01-26	100	27	0	0	C	1	98	36.7	98	60			0.5	2	1
LX06815	1	2019-12-30	73	54	0	0	P	2	102.5	41.5	102.5	64	38.89	17.8	0.5	3	1
LX06879	4	2019-12-30	73	54	0	0	C	1	98.5	36.7	98.5	59	39.06	17.13	0.5	2	1
LX06888	4	2019-11-17	30	52	0	0	C	1	100	37.4	100	62	38.97	18.46	0.5	3	1
LX06956	4	2019-12-29	72	30	0	0	P	2	101	39.7	101	59	38.6	18.09	0.5	2.5	0
LX06960	3	2020-02-08	113	12	0	0	P	2	102	41.4	102	62	42.93	18.42	0.5	2.5	1
LX07082	3	2019-11-17	30	7	0	0	P	2	99.5	38.9	99.5	61			0.5	2	0
LX07083	2	2019-12-15	58	8	0	0	P	2	101	39.3	101	61			0.5	2	1
LX07095	3	2020-01-26	100	9	0	0	C	1	98.5	40.3	98.5	58			0.5	3	1
LX07108	1	2019-12-15	58	29	0	0	P	2	97	38.8	97	61			0.5	2	0
LX07125	2	2019-11-17	30	28	0	0	C	1	99	36.2	99	61			0.5	1.5	0
LX07141	3	2020-01-12	86	5	0	0	C	1	101	39.4	101	58	39.44	19.06	0.5	2.5	1
VX05118	3	2020-02-02	107	44	0	0	C	1	99.5	35.2	99.5	60	38.92	17.1	0.5	2	1
VX06179	4	2019-10-19	1	4	0	1	C	1	100	33.9	100	60	38.05	18.07	0.5	2.5	1
VX06180	1	2019-10-19	1	4	0	0	P	2	99.5	37.3	99.5	60	40.27	18.38	0.5	3	1
VX06181	4	2019-10-19	1	14	0	0	C	1	100	35.7	100	63	39.72	17.74	0.5	2.5	1
VX06182	3	2019-10-19	1	14	0	0	P	2	99	35.2	99	60	39.87	18.81	0.5	2	1
VX06183	1	2019-10-19	1	14	0	0	C	1	103	38.1	103	65	40.46	17.93	0.5	3	1
VX06185	3	2019-10-19	1	14	0	0	P	2	102	38.8	102	62	39.73	18.26	0.5	3	1
VX06186	4	2019-10-19	1	4	0	0	P	2	99	35.2	99	60	39.92	17.69	0.5	3	1
VX06189	1	2019-10-26	8	14	0	0	P	2	97	37.2	97	58	39.55	18.03	0.5	3	1
VX06190	1	2019-10-26	8	28	0	0	C	1	103	39.4	103	63	41.98	18.91	0.5	3	1
VX06191	4	2019-10-26	8	28	0	0	C	1	102	41.9	102	63	40.84	17.78	0.5	3	1
VX06192	2	2019-10-26	8	28	0	0	P	2	100	37.9	100	60	39.17	18.07	0.5	3	1
VX06195	2	2019-10-26	8	14	0	0	P	2	100	35.7	100	59	40.4	17.89	0.5	2	0
VX06196	2	2019-10-26	8	14	0	1	P	2	100	36.3	100	61	40.44	18.69	0.5	2	1
VX06197	2	2019-10-26	8	28	0	0	C	1	97	37.7	97	60	37.67	17.54	0.5	2.5	1
VX06198	2	2019-10-26	8	28	0	0	P	2	98	37.7	98	60	38.66	17.48	0.5	2.5	1
VX06199	1	2019-10-26	8	4	0	0	P	2	103	37.7	103	62	40.86	17.8	0.5	2	1
VX06200	3	2019-11-17	30	6	1	0	C	1	98	37.5	98	60	38.44	17.51	0.5	3	1
VX06201	2	2019-11-17	30	29	0	0	P	2	100.5	38.8	100.5	60	40.02	18.5	0.5	2.5	0
VX06202	4	2019-11-17	30	4	0	0	P	2	98.5	38.5	98.5	58.5	39.64	18.3	0.5	2.5	0
VX06203	3	2019-11-17	30	14	0	1	C	1	100	37.5	100	60	39.84	17.6	0.5	3	1
VX06204	4	2019-11-17	30	4	0	0	C	1	101	39.6	101	62	40.33	18.86	0.5	2.5	1
VX06205	2	2019-11-17	30	14	0	0	P	2	99	36.5	99	58	38.7	17.01	0.5	2	1
VX06206	1	2019-11-17	30	29	0	0	P	2	100	40.4	100	62	40.88	18.62	0.5	2	1
VX06207	3	2019-11-17	30	29	0	0	P	2	100	39.8	100	59	39.18	18.13	0.5	1.5	0
VX06208	2	2019-11-17	30	29	0	0	C	1	101.5	42.2	101.5	62	40.25	19.02	0.5	3	1
VX06209	3	2019-11-17	30	4	0	0	C	1	97	36	97	58	38.69	17.85	0.5	3	1
VX06210	3	2019-11-24	37	14	0	0	C	1	99	37.2	99	59.5	40.31	17.55	0.5	2	1
VX06212	4	2019-11-24	37	4	0	0	P	2	97	35.3	97	60	39.04	17.33	0.5	2	0
VX06213	4	2019-11-24	37	29	1	0	C	1	98.5	38.5	98.5	60	40.34	17.28	0.5	2.5	0
VX06214	1	2019-11-24	37	4	0	1	C	1	98	35.3	98	60	38.42	16.51	0.5	1.5	0
VX06215	2	2019-11-24	37	29	0	1	C	1	98	38	98	59	38.4	18.37	0.5	3	1
VX06216	4	2019-11-24	37	29	0	0	C	1	99	42.4	99	61	40.96	17.79	0.5	2.5	1
VX06217	2	2019-11-24	37	14	0	0	P	2	103	40.6	103	63	40.43	17.79	0.5	2.5	1
VX06218	3	2019-11-24	37	14	0	0	P	2	103	39	103	63	38.82	17.05	0.5	2	1
VX06219	3	2019-11-24	37	29	0	0	P	2	102.5	41.8	102.5	62	40.6	17.21	0.5	2	0
VX06220	1	2019-11-24	37	4	0	0	P	2	103	43.2	103	61	40.18	17.44	0.5	2.5	1
VX06221	2	2019-11-24	37	29	0	0	C	1	97	36.1	97	60	39.56	17.11	0.5	3	1
VX06222	3	2019-11-24	37	29	0	0	C	1	98.5	39.4	98.5	59	38.69	17.84	0.5	1.5	0
VX06223	3	2019-12-03	46	4	0	1	P	2	100.5	42.2	100.5	58	39.6	17.59	0.5	3	1
VX06224	3	2019-12-03	46	30	0	1	C	1	96.5	35	96.5	56.5	37.48	17.3	0.5	2	1
VX06225	2	2019-12-03	46	30	0	0	P	2	100	35.5	100	61	38.44	17.2	0.5	2	1
VX06226	3	2019-12-03	46	14	0	0	C	1	102	38.7	102	64	41.2	17.92	0.5	3	1
VX06227	3	2019-12-03	46	42	0	0	P	2	99	38.9	99	61	40.39	18.32	0.5	2	0
VX06230	4	2019-12-03	46	30	0	0	P	2	101.5	38.1	101.5	63	40.82	17.47	0.5	2	1
VX06231	4	2019-12-03	46	30	0	1	P	2	99.5	37.9	99.5	59	38.48	17.49	0.5	3	1
VX06232	1	2019-12-03	46	30	0	0	P	2	97.5	35.5	97.5	59	39.1	17.66	0.5	2.5	1
VX06233	2	2019-12-03	46	14	0	0	C	1	101.5	38.4	101.5	60	39.46	18.15	0.5	2.5	0
VX06234	3	2019-12-03	46	14	0	0	P	2	99	40.5	99	59	41.31	17.59	0.5	2	1
VX06235	4	2019-12-03	46	30	0	0	C	1	101.5	38.9	101.5	63	39.97	18.31	0.5	2	0
VX06236	3	2019-12-03	46	30	0	0	C	1	97	36.2	97	60	40.21	17.98	0.5	2	0
VX06237	2	2019-12-03	46	30	0	0	C	1		36		59	39.45	18.09	0.5	1.5	0
VX06238	2	2019-12-03	46	6	0	0	C	1		38.4		58	39.86	18.37	0.5	2	0
VX06239	1	2019-12-03	46	30	0	0	C	1	97.5	34.6	97.5	59	38.97	17.32	0.5	1.5	0
VX06240	3	2019-12-15	58	30	0	1	P	2	98.5	38.7	98.5	61	39.05	17.93	0.5	2.5	1
VX06241	2	2019-12-15	58	4	0	0	P	2	97	39.7	97	60	40.72	17.52	0.5	3	1
VX06242	2	2019-12-15	58	30	0	1	C	1	99	38.2	99	57	39.13	17.01	0.5	3	1
VX06243	3	2019-12-15	58	4	0	0	C	1	101	37.9	101	60	39.76	17.93	0.5	2	0
VX06244	3	2019-12-15	58	30	0	0	C	1	100	38.2	100	57	40.12	18.37	0.5	2	1
VX06245	4	2019-12-15	58	30	0	0	C	1	101	36.5	101	62	39.55	18.01	0.5	2	1
VX06246	4	2019-12-15	58	14	0	0	P	2	98.5	39.3	98.5	60	39.85	18.45	0.5	2.5	1
VX06247	1	2019-12-15	58	14	0	0	C	1	101.5	38.6	101.5	63	39.31	18.37	0.5	3	1
VX06248	2	2019-12-15	58	30	0	0	P	2	98	39.1	98	60	40.57	17.61	0.5	2	0
VX06249	1	2019-12-15	58	4	0	1	P	2	98	38.8	98	60	41.47	18.54	0.5	2.5	1
VX06250	4	2019-12-15	58	30	0	0	P	2	103	40.9	103	62	39.76	18.04	0.5	2.5	1
VX06251	1	2019-12-15	58	30	0	0	C	1	98.5	39.6	98.5	62	38.56	17.54	0.5	3	1
VX06252	3	2019-12-15	58	4	0	0	P	2	98.5	39.4	98.5	62	39.1	17.79	0.5	2.5	1
VX06253	1	2019-12-15	58	4	0	0	P	2	100	41.8	100	60	39.73	18.17	0.5	2.5	1
VX06255	1	2019-12-15	58	30	1	0	P	2	101	40.3	101	63	39.87	17.65	0.5	2	1
VX06256	2	2019-12-15	58	30	0	0	C	1	97	40.9	97	57	38.51	17.82	0.5	3	1
VX06257	3	2019-12-15	58	30	0	0	P	2	100	39.4	100	60	39.35	18.11	0.5	2.5	1
VX06258	4	2019-12-15	58	30	0	0	C	1	100	36.5	100	62	39.82	16.52	0.5	1.5	0
VX06259	1	2019-12-15	58	4	0	0	C	1	98.5	40.1	98.5	59	39.97	18.05	0.5	2	1
VX06260	4	2019-12-15	58	30	0	0	P	2	98.5	36.8	98.5	60	39.32	17.93	0.5	2	0
VX06262	4	2019-12-28	71	4	0	0	P	2	98.5	37.4	98.5	62	40.4	17.58	0.5	2	1
VX06263	4	2019-12-28	71	30	0	0	C	1	100	40.5	100	59	40.38	18.36	0.5	1.5	1
VX06264	3	2019-12-28	71	30	0	0	C	1	100	38.4	100	62	39.09	17.25	0.5	2.5	1
VX06265	3	2019-12-28	71	30	0	0	C	1	96.5	38.6	96.5	58	39.99	17.73	0.5	1.5	0
VX06266	4	2019-12-28	71	14	0	0	C	1	97	40.7	97	59	40.94	18.72	0.5	3	1
VX06267	1	2019-12-28	71	4	0	0	C	1	96.5	39.3	96.5	58	40.44	18.51	0.5	2	1
VX06268	3	2019-12-28	71	30	0	0	C	1	101	37.8	101	62	39.83	18.1	0.5	2.5	1
VX06270	3	2019-12-28	71	30	0	0	C	1	99	34.5	99	58	38.68	17.74	0.5	2	1
VX06271	3	2019-12-29	72	14	0	0	P	2	98.5	36.7	98.5	60	40.23	17.77	0.5	2	1
VX06272	3	2019-12-29	72	4	0	0	P	2	99	37.9	99	60	41.24	18.59	0.5	2	1
VX06273	3	2019-12-29	72	30	0	0	C	1	98	38.2	98	59	40.04	17.14	0.5	2.5	1
VX06274	2	2019-12-29	72	14	0	0	P	2	101.5	38.6	101.5	62	39.77	18.58	0.5	1.5	1
VX06275	1	2019-12-29	72	4	0	0	P	2	98	37	98	58	39.04	17.9	0.5	3	1
VX06276	4	2019-12-29	72	14	0	0	P	2	97.5	37.3	97.5	59	38.84	18.31	0.5	1.5	0
VX06277	4	2019-12-29	72	30	0	0	P	2	98	35.8	98	60	40.03	17.66	0.5	2	1
VX06278	4	2019-12-29	72	14	0	1	P	2	98	37.7	98	58	39.03	17.85	0.5	1.5	1
VX06279	3	2019-12-29	72	30	0	0	P	2	100	39	100	61	40.07	17.72	0.5	3	1
VX06280	4	2019-12-29	72	4	0	0	P	2	100	36.3	100	61	40.67	18.8	0.5	2.5	1
VX06281	1	2019-12-29	72	4	0	0	P	2	99.5	36.3	99.5	60	39.4	17.17	0.5	2	1
VX06282	2	2019-12-29	72	30	0	0	P	2	102.5	38.4	102.5	63	40.66	17.92	0.5	2	1
VX06283	4	2019-12-29	72	14	0	0	P	2	98	37.7	98	61	40.53	18.02	0.5	3	1
VX06285	4	2019-12-29	72	30	0	0	C	1	100.5	36	100.5	62	41.22	18.07	0.5	1.5	0
VX06286	1	2019-12-29	72	30	0	1	P	2	102	39.1	102	61	39.81	17.93	0.5	3	1
VX06287	2	2019-12-29	72	14	0	0	P	2	101	40.3	101	60	39.93	18.96	0.5	2.5	1
VX06288	4	2019-12-29	72	30	0	0	P	2	101	37.1	101	62	39.55	18.51	0.5	3	1
VX06289	4	2019-12-29	72	14	0	0	P	2	102	36.7	102	62	39.57	18.14	0.5	2.5	1
VX06290	3	2019-12-29	72	30	0	0	C	1	101.5	36	101.5	60	40.22	18.24	0.5	1.5	0
VX06291	4	2019-12-29	72	4	0	1	C	1	97	34.8	97	58	38.68	17.88	0.5	2.5	1
VX06292	1	2019-12-29	72	4	0	1	P	2	96	39.1	96	58	40.92	18.55	0.5	2.5	1
VX06293	4	2019-12-29	72	14	0	0	P	2	103	39	103	63	40.07	18.01	0.5	2.5	1
VX06294	2	2019-12-29	72	30	0	1	P	2	99	39.7	99	59	39.24	17.84	0.5	2.5	0
VX06295	3	2019-12-29	72	14	0	0	P	2	101.5	39.9	101.5	60	41.91	18.88	0.5	2	1
VX06296	3	2019-12-29	72	30	0	0	P	2	102.5	38.9	102.5	62	39.67	18.37	0.5	3	1
VX06297	1	2019-12-29	72	30	0	0	P	2	100.5	36.6	100.5	61	38.51	17.07	0.5	1.5	0
VX06298	4	2019-12-29	72	30	0	0	P	2	101	34.6	101	62	38.79	17.27	0.5	2.5	1
VX06299	4	2019-12-29	72	14	0	0	C	1	100	35.8	100	60	38.94	18.8	0.5	2	0
VX06300	4	2019-12-30	73	30	0	0	P	2	101	38.2	101	60	40.4	18.93	0.5	2.5	1
VX06301	4	2019-12-30	73	30	0	0	C	1	101	36.2	101	59	39.74	18.24	0.5	2.5	1
VX06302	4	2019-12-30	73	14	0	0	P	2	99	37.3	99	59	40.97	18.01	0.5	3	1
VX06303	1	2019-12-30	73	14	0	0	P	2	98.5	36.2	98.5	60	38.35	18.28	0.5	2.5	0
VX06304	3	2019-12-30	73	4	0	0	P	2	98	36.8	98	60	39.8	18.3	0.5	1.5	1
VX06305	4	2019-12-30	73	30	0	0	P	2	101.5	38.3	101.5	63	40.72	18.2	0.5	2	0
VX06306	4	2019-12-30	73	30	0	0	P	2	102	35.4	102	62	37.73	17.62	0.5	2.5	1
VX06307	3	2019-12-30	73	30	0	0	P	2	97	35.2	97	61	39.22	17.89	0.5	2	1
VX06308	4	2019-12-30	73	14	0	0	P	2	99	35.2	99	59	39.72	17.87	0.5	2.5	0
VX06309	3	2019-12-30	73	4	0	0	P	2	97	35.1	97	62	39.85	17.74	0.5	2	1
VX06310	4	2019-12-30	73	4	0	0	C	1	100	38.9	100	60	41.19	18.57	0.5	3	1
VX06311	4	2019-12-30	73	14	0	0	P	2	100	39.4	100	62	40.53	18.01	0.5	2	1
VX06312	1	2019-12-30	73	30	0	1	C	1	98.5	38.4	98.5	60	40.32	17.94	0.5	1.5	1
VX06313	2	2019-12-30	73	14	0	0	P	2	97.5	40	97.5	59	39.56	18.06	0.5	3	1
VX06314	2	2019-12-31	74	30	0	0	P	2	101	39.4	101	63	41.34	17.67	0.5	2.5	1
VX06315	2	2019-12-31	74	14	0	0	P	2	101	37.8	101	63	40.49	18.2	0.5	2	1
VX06316	2	2019-12-31	74	30	0	0	C	1	98.5	36.1	98.5	60	39.42	17.39	0.5	2	1
VX06317	3	2019-12-31	74	14	0	0	P	2	101.5	36.4	101.5	62	39.43	17.61	0.5	3	1
VX06319	4	2019-12-31	74	14	0	1	C	1	100	37.5	100	60	39.5	17.95	0.5	2.5	1
VX06320	3	2019-12-31	74	4	0	0	P	2	98.5	38.5	98.5	60	38.84	17.77	0.5	2	1
VX06321	2	2019-12-31	74	30	0	0	C	1	99.5	36.8	99.5	62	39.95	17.77	0.5	2.5	1
VX06322	4	2019-12-31	74	30	0	1	C	1	98	36.5	98	57	38.36	17.75	0.5	2	1
VX06323	2	2019-12-31	74	30	0	1	C	1	99	39.7	99	61	40.27	18.37	0.5	2	1
VX06324	2	2020-01-01	75	31	0	0	C	1	99.5	38.2	99.5	60	39.49	17.34	0.5	2.5	1
VX06325	4	2020-01-01	75	31	0	0	C	1	103	39.4	103	62	40.49	18.39	0.5	2.5	1
VX06326	3	2020-01-01	75	31	0	0	C	1	101	38.4	101	62	38.7	18.32	0.5	3	1
VX06327	2	2020-01-01	75	31	0	1	C	1	98.5	39.3	98.5	59	39.95	17.87	0.5	2.5	1
VX06328	4	2020-01-01	75	6	0	1	C	1	97	38.4	97	59	40.39	17.77	0.5	2.5	1
VX06329	3	2020-01-01	75	6	0	0	C	1	99	38	99	59	39.19	17.75	0.5	2	0
VX06330	4	2020-01-01	75	31	0	0	C	1	100	39.8	100	62	39.66	17.72	0.5	2	1
VX06331	2	2020-01-01	75	31	0	0	C	1	100.5	37.7	100.5	60	38.03	18.31	0.5	2.5	0
VX06332	3	2020-01-01	75	19	0	0	C	1	99	39.7	99	58	39	17.78	0.5	3	1
VX06333	3	2020-01-01	75	43	0	0	C	1	99	38.5	99	58	39.57	18.27	0.5	3	0
VX06334	4	2020-01-01	75	6	0	0	C	1	100	39.4	100	61	40.86	18.4	0.5	2	1
VX06335	2	2020-01-01	75	31	0	1	C	1	101	38.9	101	60	39.57	18.63	0.5	3	1
VX06336	3	2020-01-01	75	31	0	0	C	1	99.5	39.4	99.5	60	38.63	18	0.5	3	1
VX06337	4	2020-01-01	75	31	0	0	C	1	101	42.1	101	63	41.94	17.21	0.5	2.5	1
VX06338	4	2020-01-01	75	6	0	0	C	1	101	34.4	101	62	37.83	18.57	0.5	2	1
VX06339	4	2020-01-01	75	19	0	0	C	1	99	34.8	99	62	39.08	17.76	0.5	3	1
VX06340	3	2020-01-02	76	19	0	0	P	2	101	38.6	101	62	40.73	18.6	0.5	2.5	1
VX06342	1	2020-01-02	76	31	0	0	P	2	98.5	41.6	98.5	60	39.36	18	0.5	3	1
VX06343	4	2020-01-02	76	6	0	0	P	2	100	36.4	100	60	39.71	17.93	0.5	2.5	1
VX06344	4	2020-01-02	76	31	0	1	P	2	99	36.3	99	63	39.18	17.94	0.5	2.5	1
VX06345	1	2020-01-02	76	6	0	0	C	1	100	37.1	100	60	40.55	17.4	0.5	2	0
VX06346	1	2020-01-02	76	6	0	0	P	2	101	37.4	101	62	39.01	18.49	0.5	3	0
VX06347	1	2020-01-02	76	31	0	1	P	2	101	38	101	60	39.66	17.72	0.5	2	1
VX06348	4	2020-01-02	76	19	0	0	C	1	97.5	38	97.5	62	40.82	17.67	0.5	3	1
VX06349	1	2020-01-02	76	31	0	0	C	1	97.5	37.1	97.5	58	39.5	17.62	0.5	2	1
VX06350	2	2020-01-02	76	31	0	1	C	1	98.5	36.7	98.5	60	38.36	18.02	0.5	2	1
VX06351	1	2020-01-02	76	19	0	0	P	2	100	36.5	100	63	39.82	17.23	0.5	2.5	0
VX06352	3	2020-01-02	76	6	0	0	P	2	97	33.8	97	60	39.27	17.74	0.5	2.5	1
VX06353	4	2020-01-02	76	31	0	0	C	1	102.5	38.8	102.5	62	39.08	18.82	0.5	2.5	1
VX06354	4	2020-01-02	76	6	0	0	P	2	97.5	36.8	97.5	58	40.88	17.44	0.5	2.5	0
VX06357	2	2020-01-12	86	31	0	0	P	2	100.5	41.3	100.5	60	40.94	18.31	0.5	3	1
VX06358	1	2020-01-12	86	19	0	0	C	1	97	38	97	60	40.2	17.32	0.5	2	1
VX06359	3	2020-01-12	86	6	0	0	C	1	99	34.2	99	60	37.35	18.22	0.5	2	0
VX06360	1	2020-01-12	86	31	0	0	C	1	97.5	38.9	97.5	60	39.25	18.14	0.5	2	1
VX06361	4	2020-01-12	86	31	0	0	P	2	97	34.4	97	58	38.51	17.74	0.5	2	1
VX06362	3	2020-01-12	86	31	0	0	P	2	100	35.7	100	62	39.12	18.04	0.5	2.5	1
VX06363	1	2020-01-12	86	6	1	1	C	1	101	42.1	101	63	40.34	17.86	0.5	3	0
VX06364	4	2020-01-12	86	31	0	0	C	1	98	40.3	98		39.77	18.95	0.5	3	1
VX06365	1	2020-01-12	86	31	0	0	P	2	99	40.6	99	61	40.38	17.89	0.5	2.5	1
VX06366	2	2020-01-12	86	19	0	0	P	2	99	36.4	99	62	39.08	18.03	0.5	3	1
VX06367	2	2020-01-12	86	19	0	0	P	2	99	37.5	99	60	39.3	17.84	0.5	3	0
VX06369	4	2020-01-12	86	31	0	0	C	1	100	37.3	100	62	38.86	18.79	0.5	2	0
VX06370	4	2020-01-12	86	19	0	0	P	2	100	38	100	62	40.47	18.12	0.5	2.5	0
VX06371	4	2020-01-12	86	19	0	0	C	1	103	40	103	65	41.56	18.52	0.5	2.5	0
VX06372	3	2020-01-12	86	19	0	0	P	2	98	40.2	98	60	39.41	17.73	0.5	3	1
VX06373	4	2020-01-12	86	19	0	1	P	2	101	38.6	101	64	39.63	16.99	0.5	1.5	1
VX06374	4	2020-01-12	86	19	0	0	P	2	98	39.8	98	62	41.7	18.09	0.5	3	1
VX06375	3	2020-01-12	86	19	0	0	P	2	102.5	40.6	102.5	62	40.37	18.33	0.5	3	1
VX06376	1	2020-01-12	86	4	0	0	C	1	98	35.5	98	61	38.46	18.01	0.5	2.5	0
VX06377	1	2020-01-12	86	19	0	0	P	2	101.5	40.5	101.5	63	40.08	17.75	0.5	2.5	1
VX06378	4	2020-01-12	86	19	0	0	C	1	101.5	36.3	101.5	64	40.9	18.04	0.5	1.5	0
VX06379	4	2020-01-12	86	19	0	0	P	2	101	38.6	101	64	39.64	18.89	0.5	2	0
VX06380	4	2020-01-12	86	6	0	0	C	1	97	38.7	97	60	40.59	17.27	0.5	2.5	0
VX06381	3	2020-01-12	86	19	0	1	P	2	100	39.3	100	60	40.1	17.78	0.5	2.5	0
VX06382	2	2020-01-12	86	6	0	0	P	2	103	41	103	62	38.65	18.35	0.5	2	1
VX06383	1	2020-01-26	100	19	0	0	C	1	99	39.6	99	60	39.56	18.03	0.5	2.5	1
VX06385	1	2020-01-26	100	6	0	0	C	1	102	38	102	60	40.03	17.85	0.5	3	1
VX06386	4	2020-01-26	100	19	0	0	C	1	98	37.8	98	59	39.02	17.88	0.5	3	1
VX06387	4	2020-02-02	107	20	0	0	C	1	98	35.9	98	60	40.82	17.83	0.5	3	1
VX06388	3	2020-02-02	107	20	0	0	P	2	99.5	39.7	99.5	60	40.57	18.98	0.5	2	1
VX06391	3	2020-02-02	107	32	0	0	P	2	98	35.2	98	59	38.23	17.45	0.5	2	1
VX06392	2	2020-02-02	107	20	0	0	C	1	101	28.7	101	62	39.3	18.19	0.5	2	1
VX06393	4	2020-02-02	107	20	0	0	P	2	101	38.8	101	60	39.54	18.86	0.5	2.5	1
VX06394	4	2020-02-02	107	32	0	0	P	2	99.5	36.5	99.5	61	38.63	18.01	0.5	2	1
VX06396	4	2020-02-02	107	20	0	0	C	1	101.5	39.2	101.5	62	40.85	18.33	0.5	3	1
VX06397	4	2020-02-02	107	6	0	0	C	1	97	35.3	97	60	39.95	17.4	0.5	1	0
VX06398	3	2020-02-02	107	32	0	0	P	2	100	38.8	100	60	39.75	17.82	0.5	3	1
VX06399	4	2020-02-02	107	20	0	0	P	2	97	36.2	97	58	39.61	18.24	0.5	2	1
VX06400	3	2020-02-02	107	20	0	0	P	2	102.5	38	102.5	62	39.96	17.83	0.5	3	1
VX06401	3	2020-02-02	107	32	0	0	P	2	96.5	38	96.5	58	39.92	17.45	0.5	2.5	1
VX06404	3	2020-02-02	107	20	0	0	P	2	99	39.3	99	60	40	18.67	0.5	2.5	1
VX06405	3	2020-02-02	107	32	0	0	C	1	99	34.9	99	59	38.58	17.19	0.5	1.5	0
VX06407	3	2020-02-02	107	20	0	0	P	2	102	40.8	102	61	39.96	18.33	0.5	3	1
VX06409	2	2020-02-02	107	32	0	0	C	1	100	40.3	100	61	39.99	17.49	0.5	3	1
VX06410	3	2020-02-02	107	32	0	0	P	2	99	39.1	99	58	39.88	17.84	0.5	3	1
VX06411	4	2020-02-02	107	20	0	0	C	1	98	36.8	98	61	39	17.62	0.5	2.5	1
VX06412	2	2020-02-02	107	32	0	0	P	2	97.5	38.6	97.5	60	39.15	18.59	0.5	2.5	0
VX06413	3	2020-02-02	107	6	0	0	P	2	98	37.4	98	57	38.8	17.14	0.5	2	1
VX06414	2	2020-02-02	107	20	0	0	C	1	100	40.9	100	63	40.58	18.96	0.5	1.5	0
VX06415	3	2020-02-02	107	20	0	0	P	2	100.5	38.6	100.5	63	39.36	17.36	0.5	2.5	1
VX06416	1	2020-02-02	107	32	0	0	P	2	98.5	42.8	98.5	60	41.4	18.97	0.5	3	1
VX06417	1	2020-02-02	107	32	0	0	P	2	97.5	41.2	97.5	60	39.37	18.53	0.5	2	1
VX06418	3	2020-02-02	107	32	0	1	P	2	97.5	38	97.5	58	39.5	17.02	0.5	3	0
VX06420	3	2020-02-08	113	32	0	0	C	1	101	40.9	101	62	41.74	17.97	0.5	3	1
VX06421	2	2020-02-08	113	20	0	0	C	1	98	37.6	98	59	38.74	17.41	0.5	2.5	1
VX06422	4	2020-02-08	113	20	0	0	C	1	103	38.8	103	63	40.97	18.45	0.5	3	1
VX06423	4	2020-02-08	113	32	0	0	P	2	97	37.8	97	58	38.96	18.1	0.5	2.5	1
VX06424	4	2020-02-08	113	20	0	0	C	1	101	38.2	101	60	40.31	18.41	0.5	3	1
VX06425	3	2020-02-08	113	32	0	0	C	1	97	37.8	97	59	37.49	18.37	0.5	3	1
VX06426	3	2020-02-08	113	20	0	0	C	1	102	40.1	102	60	40.8	18.25	0.5	2.5	1
VX06427	2	2020-02-08	113	20	0	0	C	1	101	39.6	101	59	40.09	17.14	0.5	2	1
VX06428	1	2020-02-08	113	20	0	0	P	2	103	37.9	103	62	41.13	18.59	0.5	1.5	0
VX06429	4	2020-02-08	113	20	0	0	C	1	103	37.4	103	61	42.4	17.92	0.5	2.5	1
VX06431	3	2020-02-08	113	6	0	0	C	1	98.5	36.5	98.5	59	38.65	17.36	0.5	2	1
VX06432	3	2020-02-08	113	20	0	0	C	1	98	36.6	98	60	39.81	17.5	0.5	1.5	1
VX06433	4	2020-02-08	113	6	0	0	P	2	99	36.8	99	61	39.76	17.86	0.5	2	1
VX06434	4	2020-02-08	113	32	0	0	C	1	98	36.9	98	60	40.27	17.29	0.5	3	1
VX06435	4	2020-02-08	113	20	0	0	P	2	100	35	100	62	38.89	17.5	0.5	3	1
VX06436	2	2020-02-08	113	20	0	0	C	1	102	37.6	102	62	39.39	18.05	0.5	3	1
VX06437	1	2020-02-08	113	6	0	0	C	1	100	36.9	100	60	39.19	18.12	0.5	2.5	1
VX06438	2	2020-02-08	113	32	0	1	C	1	97	34.4	97	59	38.23	17.16	0.5	2	1
VX06439	4	2020-02-08	113	20	0	0	C	1	98.5	40.3	98.5	62	42.01	17.29	0.5	3	1
VX06440	2	2020-02-08	113	20	0	0	C	1	100	37.9	100	62	43.1	19.11	0.5	2	1
VX06441	2	2020-02-08	113	20	0	0	C	1	102	37.7	102	62	40.74	17.76	0.5	3	1
VX06442	4	2020-02-08	113	20	0	0	C	1	103	38.1	103	62	40.11	18.89	0.5	2.5	0
VX06443	4	2020-02-08	113	20	0	0	C	1	101	38	101	60	38.6	17.77	0.5	3	1
VX06444	3	2020-02-08	113	32	0	0	C	1	97		97	60	39.7	17.76	0.5	1.5	0
VX06445	4	2020-02-08	113	20	0	0	P	2	102.5	39.4	102.5	66	39.75	18.5	0.5	2	1
VX06446	2	2020-02-08	113	6	0	0	C	1	97	38.8	97	58	41.44	17.72	0.5	2	1
VX06447	4	2020-02-08	113	20	0	0	C	1	98.5	41	98.5	61	39.94	18.5	0.5	3	1
VX06448	4	2020-02-08	113	32	0	0	P	2	98	37.3	98	58	40.39	17.83	0.5	2	1
VX06449	4	2020-02-08	113	32	0	0	C	1	101	36	101	62	40.04	17.37	0.5	2.5	0
VX06450	2	2020-02-08	113	6	0	0	C	1	98	41.2	98	62	39.95	17.64	0.5	3	1
VX06452	4	2020-02-08	113	32	0	1	C	1	100.5	37.5	100.5	60	41.71	18.1	0.5	2	0
VX06453	4	2020-02-08	113	6	0	0	P	2	97	35.7	97	58	39.76	17.94	0.5	2	1
VX06454	4	2020-02-08	113	20	0	0	C	1	99	39.9	99	60	40	18.63	0.5	2.5	1
VX06455	4	2020-02-08	113	6	0	0	C	1	101	35.9	101	61	39.91	19.1	0.5	2.5	1
VX06456	4	2020-02-08	113	32	0	0	C	1	98	37.9	98	60	39.71	18.29	0.5	1.5	0
VX06457	2	2020-02-14	119	20	0	0	P	2	103	37.6	103	63	40.42	17.79	0.5	2	1
VX06458	2	2020-02-14	119	32	0	0	P	2	100	38.3	100	59	39.28	18.07	0.5	2	1
VX06459	4	2020-02-14	119	32	0	0	P	2	101.5	38.2	101.5	61	38.62	17.55	0.5	3	1
VX06460	2	2020-02-14	119	32	0	0	P	2	100	40.3	100	58	40.27	17.85	0.5	2	1
VX06461	4	2020-02-14	119	20	0	0	P	2	101	37.5	101	62	39.73	17.98	0.5	1.5	1
VX06462	2	2020-02-14	119	32	0	0	P	2	102	37.2	102	58	39.79	17.64	0.5	2	1
VX06464	2	2020-02-14	119	20	0	0	C	1	101	41.5	101	61	41.22	18.19	0.5	2	1
VX06465	1	2020-02-14	119	6	0	0	C	1	98	39.5	98	58	39.45	18.14	0.5	2	0
VX06467	2	2020-02-14	119	32	0	0	P	2	101	37.3	101	61	41.82	18.01	0.5	2.5	1
VX06469	2	2020-02-14	119	6	0	0	C	1	98	38.6	98	58	40.22	18.69	0.5	2	1
VX06471	3	2020-02-14	119	20	0	0	P	2	99.5	36.4	99.5	59	39.41	17.01	0.5	2	1
VX06472	4	2020-02-14	119	20	0	0	P	2	98	37.4	98	60	41.06	17.91	0.5	2	1
VX06473	3	2020-02-14	119	20	0	0	C	1	99.5	40.3	99.5	60	41.38	18.34	0.5	1	1
VX06474	2	2020-02-14	119	6	0	0	C	1	99	39.1	99	60	39.27	17.82	0.5	2	0
VX06475	2	2020-02-14	119	20	0	0	P	2	97.5	37.1	97.5	60	40.77	18.05	0.5	3	1
VX06476	4	2020-02-14	119	20	0	0	C	1	98	37.1	98	62	39.89	17.2	0.5	2.5	1
VX06477	1	2020-02-14	119	32	0	0	P	2	96	38.4	96	57	39.37	17.92	0.5	2.5	0
Y45080	2	2020-01-12	86	19	0	0	C	1	98	37.9	98	60	40.68	17.97	0.5	2	1
Y45165	2	2020-01-01	75	9	0	0	C	1	101.5	37.4	101.5	62	39.43	18.13	0.5	2.5	1

## Sheet: RECAPTURED
RING	CAPTUREDATE	DATENUM	AGEMONTHS	lapse	ACTIVEMOLT	TREATMENT	TREATMENTNUM	COLORSCORE	BODYMASS	WING	TAIL	HEADLENGTH	TARSUS	FATSCORE	MUSCLESCORE	CLOACALPROTUBERANCE	CHESTAREA	CHESTHUE	CHESTSATURATION	CHESTBRIGHTNESS	BACKAREA	BACKHUE	BACKSATURATION	BACKBRIGHTNESS	RUMPAREA	RUMPHUE	RUMPSATURATION	RUMPBRIGHTNESS		RECAPTUREDATE	BODYMASS2	BODYMASSDIFFERENCE	FATSCORE2	MUSCLESCORE2	CHESTAREA2	CHESTHUE2	CHESTSATURATION2	CHESTBRIGHTNESS2	BACKAREA2	BACKHUE2	BACKSATURATION2	BACKBRIGHTNESS2	RUMPAREA2	RUMPHUE2	RUMPSATURATION2	RUMPBRIGHTNESS2
B78266	2019-12-31	73	30	45	0	C	1	4	40.6	103	65	41.03	18.66	0.5	2	1	4036036	15.2941	0.439655	0.454902	2946723	15.5556	0.380282	0.278431	1087706	12	0.57971	0.541176		2020-02-14	42.5	1.9	0.5	3	3699811	15.8491	0.424	0.490196	3295103	15.4839	0.364706	0.333333	877926	32.7273	0.435028	0.694118
LX06729	2019-12-31	73	27	68	0	C	1	3	34.5	97	58	39.22	17.97	0.5	3	1	2969472	23.4783	0.368984	0.733333	2481084	24.4444	0.290323	0.364706	905127	22.0408	0.471154	0.815686		2020-03-08	36.2	1.7	0.5	2	3064701	23.8095	0.381818	0.647059	2152468	24.4444	0.313953	0.337255	681186	36.6372	0.502222	0.882353
VX06179	2019-10-19	0	4	112	0	C	1	4	33.9	100	60	38.05	18.07	0.5	2.5	1	3688880	22.5	0.408759	0.537255	2489946	21.1765	0.404762	0.329412	804297	19.7561	0.557823	0.576471		2020-02-08	33.9	0	0.5	2.5	2810601	23	0.441176	0.533333	2436985	22.5	0.405063	0.309804	817880	31.8519	0.509434	0.623529
VX06196	2019-10-26	7	14	68	0	P	2	2	36.3	100	61	40.44	18.69	0.5	2	1	3119406	25.7143	0.414815	0.529412	2504695	24.4444	0.375	0.282353	1032471	23.1818	0.594595	0.580392		2020-01-02	35.1	-1.2	0.5	1.5	2694364	25.7143	0.434483	0.568627	2432034	24.8276	0.371795	0.305882	978949	34.7368	0.360759	0.619608
VX06203	2019-11-17	29	14	77	0	C	1	3	37.5	100	60	39.84	17.6	0.5	3	1	3110478	21.9718	0.455128	0.611765	2458990	24	0.411765	0.333333	1054846	21.4286	0.545455	0.603922		2020-02-02	37.2	-0.3	0.5	3	3235561	22.5	0.438356	0.572549	2332462	23.6364	0.402439	0.321569	1127275	32.459	0.414966	0.576471
VX06214	2019-11-24	36	4	187	0	C	1	1	35.3	98	60	38.42	16.51	0.5	1.5	0	3076737	30	0.233503	0.772549	2359360	24.7059	0.171717	0.388235	901392	25.9459	0.443114	0.654902		2020-05-29	36.7	1.4	0.5	3	2822986	30	0.239521	0.654902	2199105	24	0.20202	0.388235	531269	36.2791	0.254438	0.662745
VX06215	2019-11-24	36	29	63	0	C	1	2	38	98	59	38.4	18.37	0.5	3	1	3258434	27.8261	0.359375	0.752941	2352781	26.4	0.284091	0.345098	981409	24	0.443038	0.619608		2020-01-26	36.6	-1.4	0.5	3	3204926	28.125	0.365714	0.686275	2706197	25.3846	0.282609	0.360784	825990	36.3158	0.477987	0.623529
VX06223	2019-12-03	45	4	96	0	P	2	3	42.2	100.5	58	39.6	17.59	0.5	3	1	3270804	28.75	0.355556	0.529412	2312116	27.8571	0.333333	0.329412	1073915	28.6047	0.5	0.67451		2020-03-08	42.2	0	0.5	3	2706739	26.5116	0.355372	0.47451	2401823	27.6923	0.313253	0.32549	924843	34.8214	0.525822	0.835294
VX06224	2019-12-03	45	30	80	0	C	1	3	35	96.5	56.5	37.48	17.3	0.5	2	1	3079088	28.6567	0.370166	0.709804	2242693	28.8889	0.262136	0.403922	896470	30.3297	0.457286	0.780392		2020-02-21	36.9	1.9	0.5	2.5	2666999	28.6154	0.363128	0.701961	2213542	28.125	0.301887	0.415686	783657	36.4045	0.442786	0.788235
VX06231	2019-12-03	45	30	67	0	P	2	4	37.9	99.5	59	38.48	17.49	0.5	3	1	3558241	19.0476	0.381818	0.647059	2449237	19.4118	0.354167	0.376471	774386	16.7308	0.550265	0.741176		2020-02-08	37.1	-0.8	0.5	3	3157394	19.7015	0.41358	0.635294	2391005	18.75	0.344086	0.364706	921933	32.7273	0.420765	0.717647
VX06240	2019-12-15	57	30	55	0	P	2	3	38.7	98.5	61	39.05	17.93	0.5	2.5	1	3103406	23.75	0.396694	0.47451	2269912	25	0.296296	0.317647	960222	21.6	0.547445	0.537255		2020-02-08	36.7	-2	0.5	2.5	2847165	24.7059	0.375	0.533333	2299470	24	0.308642	0.317647	849274	34.0541	0.477419	0.607843
VX06242	2019-12-15	57	30	49	0	C	1	2	38.2	99	57	39.13	17.01	0.5	3	1	3342708	28.4746	0.347059	0.666667	1695127	32.1429	0.314607	0.34902	1458348	24	0.474684	0.619608		2020-02-02	36.3	-1.9	0.5	2.5	2896833	29.4545	0.341615	0.631373	1811451	31.0345	0.305263	0.372549	1328736	36.7742	0.410596	0.592157
VX06249	2019-12-15	57	4	84	0	P	2	1	38.8	98	60	41.47	18.54	0.5	2.5	1	3324800	32.381	0.346154	0.713725	2404997	30	0.29703	0.396078	1286377	34.6988	0.434555	0.74902		2020-03-08	37.4	-1.4	0.5	1.5	2920707	32	0.361446	0.65098	2336233	28.8889	0.287234	0.368627	1153717	25.7143	0.512195	0.643137
VX06278	2019-12-29	71	14	28	0	P	2	4	37.7	98	58	39.03	17.85	0.5	1.5	1	3300678	20	0.407143	0.54902	2680782	20	0.407407	0.317647	1068930	16.8293	0.569444	0.564706		2020-01-26	36.3	-1.4	0.5	1.5	3074461	20	0.428571	0.54902	2592241	19.4595	0.430233	0.337255	760622	33.2609	0.511111	0.705882
VX06286	2019-12-29	71	30	41	0	P	2	1	39.1	102	61	39.81	17.93	0.5	3	1	3126983	28.1818	0.417722	0.619608	2714989	25	0.324324	0.290196	970302	29.375	0.551724	0.682353		2020-02-08	39.1	0	0.5	2	3618171	28.4746	0.409722	0.564706	2711455	26.4	0.342466	0.286275	1244681	30	0.466165	0.521569
VX06291	2019-12-29	71	4	198	0	C	1	4	34.8	97	58	38.68	17.88	0.5	2.5	1	3181792	20.2941	0.384181	0.694118	1849539	20	0.418605	0.337255	1003632	17.6471	0.554348	0.721569		2020-07-14	35.5	0.7	0.5	3	2657173	24.1791	0.440789	0.596078	2050793	24.375	0.372093	0.337255	955139	35.625	0.520325	0.964706
VX06292	2019-12-29	71	4	208	0	P	2	1	39.1	96	58	40.92	18.55	0.5	2.5	1	3719903	28	0.323741	0.545098	2775371	28.8889	0.321429	0.329412	1231429	28.6047	0.462366	0.729412		2020-07-24	40.1	1	0.5	2.5	1119758	21.8182	0.473118	0.364706	2478805	24.375	0.376471	0.333333	1282324	29.0722	0.513228	0.741176
VX06294	2019-12-29	71	30	198	0	P	2	2	39.7	99	59	39.24	17.84	0.5	2.5	0	3319698	23.4783	0.368984	0.733333	2215040	25	0.315789	0.298039	895605	23.5955	0.497207	0.701961		2020-07-14	39.6	-0.1	0.5	2.5	3331628	26.129	0.392405	0.619608	2450492	28	0.348837	0.337255	525513	34.9367	0.473054	0.654902
VX06312	2019-12-30	72	30	167	0	C	1	1	38.4	98.5	60	40.32	17.94	0.5	1.5	1	3223212	33.871	0.270742	0.898039	2603380	31.0345	0.254386	0.447059	1197464	33.4177	0.351111	0.882353		2020-06-14	38.8	0.4	0.5	1.5	3074488	31.3636	0.252874	0.682353	2148322	26.4	0.247525	0.396078	1474388	36.6667	0.439024	0.803922
VX06319	2019-12-31	73	14	39	0	C	1	4	37.5	100	60	39.5	17.95	0.5	2.5	1	3042210	22.623	0.396104	0.603922	2339945	21.2903	0.348315	0.34902	816628	22.5	0.454545	0.690196		2020-02-08	38.8	1.3	0.5	2.5	3424768	24.6429	0.380952	0.576471	2122894	21.1765	0.377778	0.352941	804065	34.5652	0.479167	0.752941
VX06322	2019-12-31	73	30	68	0	C	1	4	36.5	98	57	38.36	17.75	0.5	2	1	2481899	18.5915	0.458065	0.607843	2399488	20	0.402439	0.321569	1034310	16.0825	0.591463	0.643137		2020-03-08	37.9	1.4	0.5	2.5	2747402	20.625	0.423841	0.592157	2299117	21.1765	0.404762	0.329412	908871	36.8182	0.453608	0.760784
VX06323	2019-12-31	73	30	33	0	C	1	2	39.7	99	61	40.27	18.37	0.5	2	1	3787749	26.8966	0.331429	0.686275	2543104	26.087	0.261364	0.345098	988871	22.9213	0.491713	0.709804		2020-02-02	40	0.3	0.5	3	4015615	27.2727	0.337423	0.639216	2154024	26.4	0.287356	0.341176	981782	35.6962	0.44382	0.698039
VX06327	2020-01-01	74	31	129	0	C	1	2	39.3	98.5	59	39.95	17.87	0.5	2.5	1	3510365	26.3014	0.363184	0.788235	2291273	26.5116	0.383929	0.439216	1108508	23.7209	0.530864	0.952941		2020-05-09	39.7	0.4	0.5	3	3033896	26.5574	0.356725	0.670588	2240307	27.6923	0.375	0.407843	856272	35.1562	0.50996	0.984314
VX06328	2020-01-01	74	6	25	0	C	1	4	38.4	97	59	40.39	17.77	0.5	2.5	1	3351623	16.9231	0.506494	0.603922	2431761	17.561	0.488095	0.329412	731549	14.7458	0.651934	0.709804		2020-01-26	37	-1.4	0.5	1.5	4381828	17.2727	0.464789	0.556863	2846219	18	0.470588	0.333333	533202	34.2222	0.54	0.980392
VX06335	2020-01-01	74	31	67	0	C	1	2	38.9	101	60	39.57	18.63	0.5	3	1	3410606	25.0746	0.380682	0.690196	2072797	25.7143	0.393258	0.34902	899855	22.9787	0.52514	0.701961		2020-03-08	37.8	-1.1	0.5	3	2808178	25.1613	0.421769	0.576471	2126080	24	0.37037	0.317647	879123	38.1176	0.449735	0.741176
VX06344	2020-01-02	75	31	66	0	P	2	4	36.3	99	63	39.18	17.94	0.5	2.5	1	2828238	20.5714	0.393258	0.698039	2372439	20.4545	0.372881	0.462745	901913	18.75	0.554455	0.792157		2020-03-08	36	-0.3	0.5	2	3429181	21.1268	0.420118	0.662745	1975832	20.8696	0.425926	0.423529	867024	35	0.463768	0.811765
VX06347	2020-01-02	75	31	31	0	P	2	1	38	101	60	39.66	17.72	0.5	2	1	3374369	36.3636	0.308411	0.839216	2313677	33.75	0.293578	0.427451	525758	37.5904	0.380734	0.854902		2020-02-02	38.1	0.1	0.5	2.5	3067587	35.2381	0.33871	0.729412	2407333	33.5294	0.326923	0.407843	528366	34.5	0.430108	0.729412
VX06350	2020-01-02	75	31	24	0	C	1	2	36.7	98.5	60	38.36	18.02	0.5	2	1	2885871	26.5823	0.374408	0.827451	2399989	24	0.3125	0.439216	643180	24.3396	0.456897	0.909804		2020-01-26	38.7	2	0.5	3	3104038	26.4935	0.390863	0.772549	2567197	24.6154	0.357798	0.427451	511367	35.1562	0.520325	0.964706
VX06363	2020-01-12	85	6	27	1	C	1	1	42.1	101	63	40.34	17.86	0.5	3	0	3414246	31.7647	0.334975	0.796078	1808105	30	0.321429	0.439216	874692	31.3953	0.38565	0.87451		2020-02-08	41.5	-0.6	0.5	2.5	3491720	31.9355	0.340659	0.713725	2339064	28.9655	0.292929	0.388235	721900	35.3684	0.439815	0.847059
VX06373	2020-01-12	85	19	21	0	P	2	4	38.6	101	64	39.63	16.99	0.5	1.5	1	2982127	18.1579	0.487179	0.611765	2246104	18.1395	0.483146	0.34902	264577	17.28	0.595238	0.823529		2020-02-02	37.4	-1.2	0.5	3	NaN	18.1818	0.511628	0.505882	2107088	18.6667	0.523256	0.337255	163696	34.4595	0.512111	1.13333
VX06381	2020-01-12	85	19	56	0	P	2	3	39.3	100	60	40.1	17.78	0.5	2.5	0	3530876	24.1558	0.381188	0.792157	2589478	24	0.344828	0.454902	973631	23.4783	0.481675	0.74902		2020-03-08	38	-1.3	0.5	3	3222888	24.1791	0.39645	0.662745	2261329	24.6154	0.348214	0.439216	806881	38	0.45	0.784314
VX06418	2020-02-02	106	32	53	0	P	2	3	38	97.5	58	39.5	17.02	0.5	3	0	2678043	26	0.408163	0.576471	2401462	25.4545	0.314286	0.411765	1024027	24	0.541872	0.796078		2020-03-26	37.5	-0.5	0.5	2.5	2945454	26.3636	0.370787	0.698039	2313129	26.25	0.326531	0.384314	910370	38.1818	0.411215	0.839216
VX06438	2020-02-08	112	32	111	0	C	1	2	34.4	97	59	38.23	17.16	0.5	2	1	2866955	32.9412	0.274194	0.729412	2182856	28.5714	0.223404	0.368627	980882	24.4444	0.426316	0.745098		2020-05-29	35.9	1.5	0.5	2	2629211	31.9149	0.26257	0.701961	1919569	27.2727	0.231579	0.372549	858751	34.4681	0.467662	0.788235
VX06452	2020-02-08	112	32	104	0	C	1	4	37.5	100.5	60	41.71	18.1	0.5	2	0	3622200	18.8571	0.429448	0.639216	2319178	18.1818	0.4125	0.313725	1326504	15.3488	0.534161	0.631373		2020-05-22	41.5	4	0.5	1.5	3618001	20	0.365385	0.611765	2483488	19.4595	0.385417	0.376471	1121989	35.0649	0.450292	0.670588
